# Supplementary material for: Varimax Rotation Based on Gradient Projection Is a Feasible Alternative to SPSS
Source: Front Psychol. 2019 Mar 26;10:645. doi: 10.3389/fpsyg.2019.00645 (PMC6443893; doi:10.3389/fpsyg.2019.00645)
Supplement: Supplementary file 1 [file Table_1.xlsx]

## Sheet: Tabelle1
Supplementary Material: Unrotated loadings from an exemplary sample of our simulation study
Var	a_F1	a_F2	a_F3
1	0.56	-0.16	0.17
2	0.61	-0.46	0.01
3	0.6	-0.36	0.02
4	0.56	0.02	-0.15
5	0.47	-0.35	0.15
6	0.48	-0.06	0.12
7	-0.33	-0.4	0.41
8	0.15	-0.41	0.43
9	-0.29	-0.01	0.63
10	-0.28	-0.31	0.41
11	-0.27	-0.33	0.31
12	-0.3	-0.34	0.34
13	0.14	0.52	0.34
14	0.08	0.46	0.38
15	0.09	0.38	0.27
16	0.41	0.25	0.32
17	0.06	0.45	0.24
18	0.37	0.36	0.42
